# Supplementary material for: Detection of Old and New World Relapsing Fever Borreliae in Ornithodoros Ticks Collected from Warthog Burrows in Zambia
Source: Microorganisms. 2023 Jan 12;11(1):200. doi: 10.3390/microorganisms11010200 (PMC9865017; doi:10.3390/microorganisms11010200)
Supplement: Supplementary file 1 [file microorganisms-11-00200-s001.zip]

Archive with 3 entries (3 files):
- Table S1_rev1.xlsx
- Table S2_rev1.xlsx
- Table S3_rev1.xlsx
